# Supplementary material for: Feeding Preferences of Giant Pandas May Reflect the Detection of Specific Volatiles and Bitter-Tasting Metabolites in Bamboo Leaves as Markers of Nutritional Status
Source: Plants (Basel). 2025 Dec 18;14(24):3856. doi: 10.3390/plants14243856 (PMC12737210; doi:10.3390/plants14243856)
Supplement: Supplementary file 1 [file plants-14-03856-s001.zip]

Archive with 1 entries (1 files):
- plants-3949443-supplementary.pdf
